# Supplementary material for: The Potential Public Health Impact of the Adjuvanted Respiratory Syncytial Virus Prefusion F Protein Vaccine Among Older Adults in Italy
Source: Vaccines (Basel). 2025 Feb 20;13(3):212. doi: 10.3390/vaccines13030212 (PMC11945443; doi:10.3390/vaccines13030212)
Supplement: Supplementary file 1 [file vaccines-13-00212-s001.zip]

Archive with 1 entries (1 files):
- vaccines-3383891-supplementary.pdf
